# Supplementary material for: Secondary contact between diverged host lineages entails ecological speciation in a European hantavirus
Source: PLoS Biol. 2019 Feb 20;17(2):e3000142. doi: 10.1371/journal.pbio.3000142 (PMC6382107; doi:10.1371/journal.pbio.3000142)
Supplement: S1 Table — Sample: sample name corresponding to Fig 1; sequencing: Illumina read length and pairs specification; total nr of reads: number of reads after duplicates were removed (see Methods section); percentage of reads mapped: fraction of primary aligned reads to the reference sequence; nr of reads: number of reads mapped to the genome segment; nr of contigs: number of regions covered by overlapping sequence reads; average coverage: mean number of reads per nucleotide; median coverage: median number of reads per nucleotide; % ORF covered: fraction of open reading frame sequences; % nucleotide cov ≥ 15: fraction of the sequenced genome covered at minimum 15× depth; alternative reference: reference genome used in the final assembly for samples for which primary assemblies did not yield a full genome sequence. ORF, open reading frame; TULV, Tula orthohantavirus. (XLSX) [file pbio.3000142.s007.xlsx]

## Sheet: Sheet1
sample		A_MarDHg01	B_MarDSp01	C_MarDOt03	D_ MarDDh05	E_MarCzHo09	F_MarCzJe04	G_MarDPf01	H_MarDSq15	I_MarDKbB31	J_MarDRb01	K_MarDGb22	L_MarCzKa04
sequencing		2 x 300 bp PE	2 x 300 bp PE	2 x 300 bp PE	2 x 300 bp PE	2 x 300 bp PE	2 x 300 bp PE	1 x 100 bp SE	1 x 100 bp SE	1 x 100 bp SE	1 x 100 bp SE	1 x 100 bp SE	1 x 100 bp SE
total nr of reads		11563256	2286266	11907702	12157472	10363464	12634308	65793875	53177359	92841279	57580789	43470283	30240364
% of reads mapped		0.000133094	0.00208462	0.000393191	0.000140819	0.000178512	0.00015727	0.000182479	1.09633e-05	0.000287814	0.000279208	4.09705e-05	5.74398e-05
S_segment	nr of reads mapped	356	850	774	326	216	364	3334	248	9318	5483	625	661
	nr of contigs	1	1	1	1	1	1	1	2	1	1	1	1
	average coverage	47.93	115.75	94.71	40.24	28.2	42.75	48.85	9.45	74.57	62.95	18	19.86
	median coverage	50	131	96	41	31	44	52	10	76	65	13	20
	% ORF covered	1	1	1	1	1	1	1	0.96115	1	1	1	1
	% bp cov >= 15	0.964	0.96	0.96	0.921	0.837	0.929	0.954	0.178	0.96	0.967	0.65	0.736
M_segment	nr of reads mapped	471	2606	2730	819	1400	1106	5369	236	11325	8283	849	669
	nr of contigs	1	1	1	1	1	1	1	5	1	1	2	1
	average coverage	31.33	170.42	171.97	51.95	92.5	69.28	43.62	4.74	57.34	58.71	11.66	13.24
	median coverage	32	164	165	51	89	68	45	5	59	62	7	13
	% ORF covered	1	1	1	1	1	1	1	0.969033	1	1	0.99591	1
	% bp cov >= 15	94.8	97.5	98.2	97	97.3	97.9	97.6	1.9	95	98.1	29.5	34
L_segment	nr of reads mapped	731	1414	1278	622	289	565	3309	100	6098	2333	310	226
	nr of contigs	1	1	1	1	1	1	1	23	1	1	11	8
	average coverage	25.5	53.09	46.99	23.32	10.87	20.74	24.3	1.32	34.71	19.67	3.71	4.06
	median coverage	26	53	49	24	12	22	26	2	35	20	3	4
	% ORF covered	1	1	1	1	1	1	0.999536	0.592661	1	1	0.925066	0.953553
	% bp cov >= 15	0.966	0.987	0.982	0.857	0.19	0.788	0.893	0	0.976	0.767	0.003	0.015
	alternative reference		-	-	-	-	-	I_MarDKbB31	I_MarDKbB31	-	-	J_MarDRb01	J_MarDRb01
