# Supplementary material for: Secondary contact between diverged host lineages entails ecological speciation in a European hantavirus
Source: PLoS Biol. 2019 Feb 20;17(2):e3000142. doi: 10.1371/journal.pbio.3000142 (PMC6382107; doi:10.1371/journal.pbio.3000142)
Supplement: S2 Table — The region of high amino acid diversity in the M-segment–encoded envelope glycoprotein is indicated with bold letters. Colors correspond to biochemical properties of amino acids: yellow–nonpolar, green–polar, light blue–basic, and dark blue–acidic. GPC, glycoprotein precursor; L-segment, large genome segment; M-segment, medium genome segment; S-segment, small genome segment; TULV, Tula orthohantavirus; TULV-CEN.S, Central South TULV; TULV-EST.S, Eastern South TULV. (XLSX) [file pbio.3000142.s008.xlsx]

## Sheet: S2_variable_aa_positions
	S-segment						M-segment						L-segment
Genome	48	64	126	127	275	289	17	18	19	648	656	1006	141	273	283	330	365	435	465	493	547	548	553	714	753	757	758	773	774	778	954	1079	1081	1244	1257	1440	1495	1566	1698	1866
A	Q	K	V	M	D	E	S	C	A	I	V	T	H	E	T	V	V	N	Q	R	A	S	T	R	N	R	N	I	I	V	L	V	N	V	D	Y	K	A	I	V
B	Q	K	V	M	D	E	S	C	A	I	V	T	H	E	T	V	V	N	Q	R	A	S	T	R	N	R	N	I	I	V	L	V	N	M	D	Y	K	A	I	V
C	Q	K	V	M	D	E	S	C	A	I	V	T	H	E	T	V	V	N	Q	R	A	S	T	R	N	R	N	I	I	V	L	V	N	M	D	Y	K	A	I	V
G	Q	K	V	M	D	E	T	D	A	I	V	T	H	E	S	V	V	N	Q	R	A	S	T	R	N	R	N	I	I	V	L	V	N	V	D	Y	K	A	I	V
H	Q	K	V	M	D	E	V	G	A	I	V	T	H	E	S	V	V	N	Q	R	A	S	T	R	N	R	D	I	I	V	L	V	N	V	D	Y	K	A	I	V
I	Q	K	V	M	D	E	V	G	A	I	V	T	H	E	S	V	V	N	Q	R	A	S	T	R	N	R	D	I	I	V	L	V	N	V	D	Y	K	A	I	V
D	R	Q	I	T	E	A	A	A	T	V	I	S	Q	A	N	I	I	S	H	K	V	M	N	K	S	K	A	V	V	I	I	I	S	T	E	F	R	S	M	I
E	R	Q	I	T	E	A	A	A	T	V	I	S	Q	A	N	I	I	S	H	K	V	M	N	K	S	K	A	V	V	I	I	I	S	T	E	F	R	S	M	I
F	R	Q	I	T	E	A	A	A	T	V	I	S	Q	A	N	I	I	S	H	K	V	M	N	K	S	K	A	V	V	I	I	I	S	T	E	F	R	S	M	I
J	R	Q	I	T	E	A	A	A	T	V	I	S	Q	A	N	I	I	S	H	K	V	M	N	K	S	K	A	V	V	I	I	I	S	T	E	F	R	S	M	I
K	R	Q	I	T	E	A	A	A	T	V	I	S	Q	A	N	I	I	S	H	K	V	M	N	K	S	K	A	V	V	I	I	I	S	T	E	F	R	S	M	I
L	R	Q	I	T	E	A	A	A	T	V	I	S	Q	A	N	I	I	S	H	K	V	V	N	K	S	K	A	V	V	I	I	I	S	T	E	F	R	S	M	I
