# Supplementary material for: Secondary contact between diverged host lineages entails ecological speciation in a European hantavirus
Source: PLoS Biol. 2019 Feb 20;17(2):e3000142. doi: 10.1371/journal.pbio.3000142 (PMC6382107; doi:10.1371/journal.pbio.3000142)
Supplement: S4 Table — The data were partitioned according to TULV-CEN.S and TULV-EST.S phylogenetic clades with the indicated partition analyzed as FG where the BG contained the remaining taxa. The nonsynonymous to synonymous substitutions ratios (ω = dN/dS) are indicated for different site classes and different partitions with the proportion of sites allocated to each site class stated. The branch-site models were compared to a null model (BrS_null) in which ω2 in the FG partition is constrained to be equal to 1. The positions of codons detected as positively selected are indicated with their posterior probability. BG, background partition; BrS, branch-site; dN/dS, ratio of nonsynonymous to synonymous substitutions; FG, foreground partition; lnL, model likelihood; LRT, the D value of a likelihood ratio test; np, number of model parameters; p-value, the p-value derived from a χ2 distribution with 1 degree of freedom; TULV, Tula orthohantavirus; TULV-CEN.S, Central South TULV; TULV-EST.S, Eastern South TULV; κ, transition to transversion ratio. (XLSX) [file pbio.3000142.s010.xlsx]

## Sheet: S4_branch-site-models
Segment	Partition	Model	np	lnL	κ	ω0	ω1	ω2a	ω2b	LRT	p-value	Sites (P > 0.8)
S	TULV-CEN.S	BrS_null	25	-3559.95	6.31105	BG: 0.00480	BG: 1	BG: 0.00480	BG: 1
						FG: 0.00480	FG: 1	FG: 1	FG: 1
						0.99458	0.00542	0	0
		BrS	26	-3559.95	6.31099	BG: 0.00480	BG: 1	BG: 0.00480	BG: 1	0	1
						FG: 0.00480	FG: 1	FG: 1	FG: 1
						0.99458	0.00542	0	0
	TULV-EST.S	BrS_null	25	-3559.95	6.31115	BG: 0.00480	BG: 1	BG: 0.00480	BG: 1
						FG: 0.00480	FG: 1	FG: 1	FG: 1
						0.99459	0.00541	0	0
		BrS	26	-3559.95	6.31103	BG: 0.00480	BG: 1	BG: 0.00480	BG: 1	0	1
						FG: 0.00480	FG: 1	FG: 1	FG: 1
						0.99459	0.00541	0	0
M	TULV-CEN.S	BrS_null	25	-10293.4	8.43004	BG: 0.00237	BG: 1	BG: 0.00237	BG: 1
						FG: 0.00237	FG: 1	FG: 1	FG: 1
						0.99128	0.00165	0.00705	1e-05
		BrS	26	-10293.4	8.43037	BG: 0.00237	BG: 1	BG: 0.00237	BG: 1	0	1	17 (0.843)
						FG: 0.00237	FG: 1	FG: 1	FG: 1
						0.99128	0.00165	0.00705	1e-05
	TULV-EST.S	BrS_null	25	-10299.7	8.59646	BG: 0.00255	BG: 1	BG: 0.00255	BG: 1
						FG: 0.00255	FG: 1	FG: 1	FG: 1
						0.99367	0.00633	0	0
		BrS	26	-10299.7	8.59697	BG: 0.00255	BG: 1	BG: 0.00255	BG: 1	2e-06	0.998872
						FG: 0.00255	FG: 1	FG: 1	FG: 1
						0.99367	0.00633	0	0
L	TULV-CEN.S	BrS_null	25	-19744.6	6.73213	BG: 0.00475	BG: 1	BG: 0.00475	BG: 1
						FG: 0.00475	FG: 1	FG: 1	FG: 1
						0.99013	0.00269	0.00716	2e-05
		BrS	26	-19744.6	6.73213	FG: 0.00475	FG: 1	FG: 0.00475	FG: 1	-2e-06	1
						BG: 0.00475	BG: 1	BG: 1	BG: 1
						0.99013	0.00269	0.00716	2e-05
	TULV-EST.S	BrS_null	25	-19756.9	6.7333	BG: 0.00532	BG: 1	BG: 0.00532	BG: 1
						FG: 0.00532	FG: 1	FG: 1	FG: 1
						0.99377	0.00495	0.00126	1e-05
		BrS	26	-19756.9	6.73332	BG: 0.00532	BG: 1	BG: 0.00532	BG: 1	0.000144	0.990426	779 (0.926)
						FG: 0.00532	FG: 1	FG: 1.00999	FG: 1.00999
						0.99378	0.00495	0.00126	1e-05
