# Supplementary material for: Secondary contact between diverged host lineages entails ecological speciation in a European hantavirus
Source: PLoS Biol. 2019 Feb 20;17(2):e3000142. doi: 10.1371/journal.pbio.3000142 (PMC6382107; doi:10.1371/journal.pbio.3000142)
Supplement: S5 Table — TULV genome segments were analyzed separately using the FUBAR and MEME methods to detect amino acid positions under natural selection. Positively selected positions are indicated with the posterior probability P (for FUBAR) or a p-value (for MEME). TULV, Tula orthohantavirus. (XLSX) [file pbio.3000142.s011.xlsx]

## Sheet: S5_hyphy
Segment	FUBAR (P > 0.8)	MEME (p < 0.1)
S	-	-
M	17 (0.788)	17 (0.096)
L	-	363 (0.036)
		294 (0.060)
		1302 (0.090)
