# Supplementary material for: Secondary contact between diverged host lineages entails ecological speciation in a European hantavirus
Source: PLoS Biol. 2019 Feb 20;17(2):e3000142. doi: 10.1371/journal.pbio.3000142 (PMC6382107; doi:10.1371/journal.pbio.3000142)
Supplement: S7 Table — Columns indicate the genome segments, GenBank accession numbers, and TULV clade associations. PUUV, Puumala orthohantavirus; TULV, Tula orthohantavirus. (XLSX) [file pbio.3000142.s013.xlsx]

## Sheet: S7_reference_and_outgroup_seqs
Segment	Accession number	Clade
S	NC005224	PUUV
S	KJ994776	PUUV
S	Z30942	Non-European
S	Z30945	Non-European
S	Z30944	Non-European
S	Z30941	Non-European
S	Z30943	Non-European
S	AM945879	Non-European
S	AM945877	Non-European
S	AM945878	Non-European
S	AF442621	Non-European
S	AF063897	Eastern North
S	AF289819	Eastern North
S	AF289820	Eastern North
S	AF289821	Eastern North
S	KU139579	Central North
S	KU139576	Central North
S	KU139577	Central North
S	KU139578	Central North
S	DQ662094	Central North
S	HQ697346	Central North
S	HQ697344	Central North
S	HQ697347	Central North
S	HQ697351	Central North
S	GU300137	Central North
S	GU300136	Central North
S	EU439952	Central North
S	EU439947	Central North
S	EU439949	Central North
S	EU439948	Central North
S	EU439950	Central North
S	EU439946	Central North
S	EU439951	Central North
S	KU139534	Central North
S	KU139535	Central North
S	KU139537	Central North
S	KU139538	Central North
S	KU139598	Central North
S	KU139595	Central North
S	KU139596	Central North
S	KU139599	Central North
S	KU139600	Central North
S	KU139529	Central North
S	KU139528	Central North
S	KU139531	Central North
S	KU139530	Central North
S	KU139533	Central North
S	DQ662087	Central North
S	DQ768143	Central North
S	AF017659	Eastern Carpathian
S	Y13980	Eastern Carpathian
S	KF557547	Eastern Carpathian
S	Y13979	Eastern Carpathian
S	AF164093	Central South
S	HQ697350	Central South
S	HQ697348	Central South
S	HQ697349	Central South
S	HQ697355	Central South
S	HQ697353	Central South
S	HQ697354	Central South
S	HQ697357	Central South
S	AJ223601	Eastern South
S	U95312	Eastern South
S	KF184327	Eastern South
S	KF184328	Eastern South
S	NC005227	Eastern South
S	Z69991	Eastern South
S	Z49915	Eastern South
S	Z48741	Eastern South
S	AJ223600	Eastern South
S	Z48574	Eastern South
S	KU139560	Eastern South
M	NC005223	PUUV
M	KJ994777	PUUV
M	AF063896	Eastern North
M	AF063891	Eastern North
M	DQ665812	Central North
M	DQ768144	Central North
M	DQ665815	Central North
M	DQ665814	Central North
M	DQ665813	Central North
M	HQ728446	Central North
M	HQ728440	Central North
M	HQ728439	Central North
M	HQ728442	Central North
M	HQ728447	Central North
M	DQ768149	Central North
M	AF017658	Eastern South
M	Z66538	Eastern South
M	NC005228	Eastern South
M	Z69993	Eastern South
M	HQ728444	Central South
M	HQ728443	Central South
M	HQ728445	Central South
M	HQ728441	Central South
M	HQ728452	Central South
M	HQ728451	Central South
M	HQ728450	Central South
M	HQ728449	Central South
M	HQ728448	Central South
L	KJ994778	PUUV
L	NC005225	PUUV
L	HQ728461	Central North
L	HQ728456	Central North
L	HQ728460	Central North
L	HQ728454	Central North
L	HQ728453	Central North
L	NC005226	Eastern South
L	AJ005637	Eastern South
L	FJ495102	Eastern South
L	FJ495101	Eastern South
L	FJ495100	Eastern South
L	FJ495099	Eastern South
L	KC522413	Eastern South
L	HQ728466	Central South
L	HQ728463	Central South
L	HQ728462	Central South
L	HQ728465	Central South
L	HQ728464	Central South
L	HQ728458	Central South
L	HQ728457	Central South
L	HQ728459	Central South
L	HQ728455	Central South
